# Supplementary material for: New evidence for the east–west spread of the highly pathogenic avian influenza H5N1 virus between Central Asian and east Asian-Australasian flyways in China
Source: Emerg Microbes Infect. 2019 Jun 5;8(1):823–6. doi: 10.1080/22221751.2019.1623719 (PMC6567254; doi:10.1080/22221751.2019.1623719)
Supplement: Supplemental Material [file TEMI_A_1623719_SM1171.zip]

Archive with 5 entries (3 files):
- Supplementary Material/temi-2018-0039-20190522173938/
- Supplementary Material/temi-2018-0039-20190522173938/doc/
- Supplementary Material/temi-2018-0039-20190522173938/doc/Supplementary Figures.zip
- Supplementary Material/temi-2018-0039-20190522173938/doc/Supplementary material final.docx
- Supplementary Material/temi-2018-0039-20190522173938/doc/Supplementary Tables final.zip
